# Supplementary material for: A GIS-based policy support tool to determine national responsibilities and priorities for biodiversity conservation
Source: PLoS One. 2020 Dec 3;15(12):e0243135. doi: 10.1371/journal.pone.0243135 (PMC7714368; doi:10.1371/journal.pone.0243135)
Supplement: S3 File — (ZIP) [file pone.0243135.s003.zip]

Archive with 2 entries (2 files):
- S3_File_List_of_species.pdf
- S3_File_List_of_species.txt
