# Supplementary material for: A GIS-based policy support tool to determine national responsibilities and priorities for biodiversity conservation
Source: PLoS One. 2020 Dec 3;15(12):e0243135. doi: 10.1371/journal.pone.0243135 (PMC7714368; doi:10.1371/journal.pone.0243135)
Supplement: S3 File — (ZIP) [file pone.0243135.s003.zip › S3_File_List_of_species.txt]

Species_Scientific_Name	Species_English_Name	IUCN_Level
Pyrrhoplectes epauletta	Gold-naped Finch	LC
Pyrrhula erythaca	Gray-headed Bullfinch	LC
Coccothraustes coccothraustes	Hawfinch	LC
Mycerobas affinis	Collared Grosbeak	LC
Pyrrhula pyrrhula	Eurasian Bullfinch	LC
Carduelis ambigua	Black-headed Greenfinch	LC
Pyrrhula nipalensis	Brown Bullfinch	LC
Carduelis cannabina	Eurasian Linnet	LC
Carduelis spinus	Eurasian Siskin	LC
Eophona personata	Japanese Grosbeak	LC
Carduelis chloris	European Greenfinch	LC
Carpodacus rubicilla	Great Rosefinch	LC
Carpodacus pulcherrimus	Beautiful Rosefinch	LC
Carpodacus nipalensis	Dark-breasted Rosefinch	LC
Serinus pusillus	Fire-fronted Serin	LC
Leucosticte arctoa	Asian Rosy-Finch	LC
Leucosticte brandti	Black-headed Mountain-Finch	LC
Fringilla montifringilla	Brambling	LC
Fringilla coelebs	Chaffinch	LC
Carpodacus edwardsii	Dark-rumped Rosefinch	LC
Montifringilla adamsi	Black-winged Snowfinch	LC
Gracula religiosa	Common Hill Myna	LC
Ampeliceps coronatus	Golden-crested Myna	LC
Ploceus philippinus	Baya Weaver	LC
Ploceus benghalensis	Bengal Weaver	LC
Aplonis panayensis	Asian Glossy Starling	LC
Corvus corone	Carrion Crow	LC
Corvus torquatus	Collared Crow	NT
Corvus dauuricus	Daurian Jackdaw	LC
Acridotheres fuscus	Jungle Myna	LC
Corvus splendens	House Crow	LC
Corvus macrorhynchos	Large-billed Crow	LC
Pica pica	Eurasian Magpie	LC
Nucifraga caryocatactes	Eurasian Nutcracker	LC
Corvus monedula	Eurasian Jackdaw	LC
Urocissa erythrorhyncha	Blue Magpie	LC
Urocissa caerulea	Formosan Magpie	LC
Urocissa flavirostris	Gold-billed Magpie	LC
Dendrocitta formosae	Gray Treepie	LC
Artamus fuscus	Ashy Woodswallow	LC
Dicrurus macrocercus	Black Drongo	LC
Dicrurus aeneus	Bronzed Drongo	LC
Lanius sphenocercus	Chinese Gray Shrike	LC
Cissa chinensis	Green Magpie	LC
Dicrurus leucophaeus	Ashy Drongo	LC
Lanius tephronotus	Gray-backed Shrike	LC
Dicrurus paradiseus	Greater Racket-tailed Drongo	LC
Dicrurus hottentottus	Hair-crested Drongo	LC
Tephrodornis gularis	Large Woodshrike	LC
Dicrurus annectans	Crow-billed Drongo	LC
Oriolus xanthornus	Black-hooded Oriole	LC
Lanius cristatus	Brown Shrike	LC
Lanius bucephalus	Bull-headed Shrike	LC
Lanius collurioides	Burmese Shrike	LC
Oriolus chinensis	Black-naped Oriole	LC
Oriolus oriolus	Eurasian Golden Oriole	LC
Dicaeum ignipectus	Fire-breasted Flowerpecker	LC
Lanius minor	Lesser Gray Shrike	LC
Dicrurus remifer	Lesser Racket-tailed Drongo	LC
Irena puella	Asian Fairy-bluebird	LC
Certhia familiaris	Eurasian Treecreeper	LC
Sitta magna	Giant Nuthatch	VU
Sitta nagaensis	Chestnut-vented Nuthatch	LC
Sitta europaea	Eurasian Nuthatch	LC
Pseudopodoces humilis	Ground Tit	LC
Parus xanthogenys	Black-lored Tit	LC
Parus major	Great Tit	LC
Zosterops japonicus	Japanese White-eye	LC
Aethopyga saturata	Black-throated Sunbird	LC
Aethopyga siparaja	Eastern Crimson Sunbird	LC
Aethopyga ignicauda	Fire-tailed Sunbird	LC
Aethopyga christinae	Fork-tailed Sunbird	LC
Aethopyga nipalensis	Green-tailed Sunbird	LC
Arachnothera longirostra	Little Spiderhunter	LC
Certhia discolor	Brown-throated Treecreeper	LC
Remiz consobrinus	Chinese Penduline-Tit	LC
Remiz pendulinus	Eurasian Penduline-Tit	LC
Cephalopyrus flammiceps	Fire-capped Tit	LC
Certhia himalayana	Bar-tailed Treecreeper	LC
Sitta formosa	Beautiful Nuthatch	VU
Aegithalos concinnus	Black-throated Tit	LC
Paradoxornis alphonsianus	Ashy-throated Parrotbill	LC
Paradoxornis flavirostris	Black-breasted Parrotbill	VU
Paradoxornis nipalensis	Black-throated Parrotbill	LC
Paradoxornis unicolor	Brown Parrotbill	LC
Paradoxornis brunneus	Brown-winged Parrotbill	LC
Paradoxornis gularis	Gray-headed Parrotbill	LC
Parus monticolus	Green-backed Tit	LC
Paradoxornis atrosuperciliaris	Black-browed Parrotbill	LC
Aegithalos iouschistos	Black-browed Tit	LC
Myzornis pyrrhoura	Fire-tailed Myzornis	LC
Heterophasia pulchella	Beautiful Sibia	LC
Heterophasia melanoleuca	Black-backed Sibia	LC
Heterophasia desgodinsi	Black-headed Sibia	LC
Alcippe brunneicauda	Brown Fulvetta	NT
Alcippe poioicephala	Brown-cheeked Fulvetta	LC
Paradoxornis zappeyi	Gray-hooded Parrotbill	VU
Conostoma oemodium	Great Parrotbill	LC
Panurus biarmicus	Bearded Reedling	LC
Yuhina nigrimenta	Black-chinned Yuhina	LC
Minla strigula	Chestnut-tailed Minla	LC
Alcippe striaticollis	Chinese Fulvetta	LC
Alcippe variegaticeps	Gold-fronted Fulvetta	VU
Actinodura nipalensis	Hoary-throated Barwing	LC
Pteruthius rufiventer	Black-headed Shrike-Babbler	LC
Pteruthius aenobarbus	Chestnut-fronted Shrike-Babbler	LC
Babax lanceolatus	Chinese Babax	LC
Alcippe brunnea	Dusky Fulvetta	LC
Heterophasia gracilis	Gray Sibia	LC
Alcippe morrisonia	Gray-cheeked Fulvetta	LC
Spelaeornis troglodytoides	Bar-winged Wren-Babbler	LC
Stachyris pyrrhops	Black-chinned Babbler	LC
Stachyris ambigua	Buff-chested Babbler	LC
Timalia pileata	Chestnut-capped Babbler	LC
Stachyris chrysaea	Golden Babbler	LC
Stachyris nigriceps	Gray-throated Babbler	LC
Pomatorhinus ferruginosus	Coral-billed Scimitar-Babbler	LC
Cutia nipalensis	Cutia	LC
Babax waddelli	Giant Babax	NT
Pteruthius xanthochlorus	Green Shrike-Babbler	LC
Garrulax affinis	Black-faced Laughingthrush	LC
Garrulax squamatus	Blue-winged Laughingthrush	LC
Garrulax erythrocephalus	Chestnut-crowned Laughingthrush	LC
Garrulax canorus	Hwamei	LC
Garrulax lunulatus	Barred Laughingthrush	LC
Napothera epilepidota	Eyebrowed Wren-Babbler	LC
Pnoepyga immaculata	Immaculate Wren-Babbler	LC
Rimator malacoptilus	Long-billed Wren-Babbler	LC
Liocichla omeiensis	Gray-faced Liocichla	VU
Pomatorhinus hypoleucos	Large Scimitar-Babbler	LC
Hypothymis azurea	Black-naped Monarch	LC
Garrulax maesi	Gray Laughingthrush	LC
Garrulax pectoralis	Greater Necklaced Laughingthrush	LC
Terpsiphone atrocaudata	Japanese Paradise-Flycatcher	NT
Garrulax monileger	Lesser Necklaced Laughingthrush	LC
Oenanthe deserti	Desert Wheatear	LC
Cochoa viridis	Green Cochoa	LC
Garrulax chinensis	Black-throated Laughingthrush	LC
Garrulax maximus	Giant Laughingthrush	LC
Terpsiphone paradisi	Asian Paradise-Flycatcher	LC
Cinclidium frontale	Blue-fronted Robin	LC
Grandala coelicolor	Grandala	LC
Enicurus scouleri	Little Forktail	LC
Phoenicurus alaschanicus	Ala Shan Redstart	NT
Phoenicurus ochruros	Black Redstart	LC
Tarsiger johnstoniae	Collared Bush-Robin	LC
Phoenicurus auroreus	Daurian Redstart	LC
Oenanthe isabellina	Isabelline Wheatear	LC
Enicurus immaculatus	Black-backed Forktail	LC
Phoenicurus frontalis	Blue-fronted Redstart	LC
Culicicapa ceylonensis	Gray-headed Canary-Flycatcher	LC
Luscinia brunnea	Indian Blue Robin	LC
Erithacus akahige	Japanese Robin	LC
Cyornis rubeculoides	Blue-throated Flycatcher	LC
Niltava davidi	Fujian Niltava	LC
Cyornis hainanus	Hainan Blue-Flycatcher	LC
Tarsiger chrysaeus	Golden Bush-Robin	LC
Luscinia obscura	Black-throated Blue Robin	VU
Luscinia megarhynchos	Common Nightingale	LC
Luscinia pectardens	Firethroat	NT
Muscicapa ferruginea	Ferruginous Flycatcher	LC
Ficedula zanthopygia	Korean Flycatcher	LC
Ficedula westermanni	Little Pied Flycatcher	LC
Muscicapa dauurica	Asian Brown Flycatcher	LC
Sylvia nana	Asian Desert Warbler	LC
Cyornis banyumas	Hill Blue-Flycatcher	LC
Niltava grandis	Large Niltava	LC
Cyanoptila cyanomelana	Blue-and-white Flycatcher	LC
Sylvia nisoria	Barred Warbler	LC
Muscicapa muttui	Brown-breasted Flycatcher	LC
Sylvia curruca	Lesser Whitethroat	LC
Abroscopus schisticeps	Black-faced Warbler	LC
Tickellia hodgsoni	Broad-billed Warbler	LC
Seicercus castaniceps	Chestnut-crowned Warbler	LC
Seicercus poliogenys	Gray-cheeked Warbler	LC
Phylloscopus coronatus	Eastern Crowned-Warbler	LC
Phylloscopus emeiensis	Emei Leaf-Warbler	LC
Muscicapa sibirica	Dark-sided Flycatcher	LC
Muscicapa griseisticta	Gray-streaked Flycatcher	LC
Sylvia communis	Greater Whitethroat	LC
Phylloscopus maculipennis	Ashy-throated Warbler	LC
Phylloscopus pulcher	Buff-barred Warbler	LC
Phylloscopus yunnanensis	Chinese Leaf-Warbler	LC
Phylloscopus kansuensis	Gansu Leaf-Warbler	LC
Phylloscopus trochiloides	Greenish Warbler	LC
Phylloscopus proregulus	Lemon-rumped Warbler	LC
Seicercus burkii	Golden-spectacled Warbler	LC
Seicercus tephrocephalus	Gray-crowned Warbler	LC
Phylloscopus hainanus	Hainan Leaf-Warbler	VU
Phylloscopus magnirostris	Large-billed Leaf-Warbler	LC
Acrocephalus bistrigiceps	Black-browed Reed-Warbler	LC
Acrocephalus concinens	Blunt-winged Warbler	LC
Hippolais caligata	Booted Warbler	LC
Acrocephalus stentoreus	Clamorous Reed-Warbler	LC
Hippolais pallida	Eastern Olivaceous Warbler	LC
Acrocephalus scirpaceus	Eurasian Reed-Warbler	LC
Phylloscopus subaffinis	Buff-throated Warbler	LC
Orthotomus sutorius	Common Tailorbird	LC
Leptopoecile elegans	Crested Tit-Warbler	LC
Orthotomus atrogularis	Dark-necked Tailorbird	LC
Bradypterus major	Long-billed Bush-Warbler	NT
Cettia flavolivacea	Aberrant Bush-Warbler	LC
Urosphena squameiceps	Asian Stubtail	LC
Cettia fortipes	Brownish-flanked Bush-Warbler	LC
Cettia major	Chestnut-crowned Bush-Warbler	LC
Tesia castaneocoronata	Chestnut-headed Tesia	LC
Tesia cyaniventer	Gray-bellied Tesia	LC
Bradypterus luteoventris	Brown Bush-Warbler	LC
Locustella naevia	Grasshopper Warbler	LC
Locustella lanceolata	Lanceolated Warbler	LC
Prinia atrogularis	Hill Prinia	LC
Brachypteryx leucophrys	Lesser Shortwing	LC
Turdus chrysolaus	Brown-headed Thrush	LC
Prinia hodgsonii	Gray-breasted Prinia	LC
Cettia brunnifrons	Gray-sided Bush-Warbler	LC
Prinia polychroa	Brown Prinia	LC
Turdus mupinensis	Chinese Thrush	LC
Turdus naumanni	Dusky Thrush	LC
Turdus feae	Gray-sided Thrush	VU
Turdus poliocephalus	Island Thrush	LC
Turdus cardis	Japanese Thrush	LC
Monticola solitarius	Blue Rock-Thrush	LC
Myophonus caeruleus	Blue Whistling-Thrush	LC
Turdus rubrocanus	Chestnut Thrush	LC
Turdus ruficollis	Dark-throated Thrush	LC
Turdus merula	Eurasian Blackbird	LC
Turdus obscurus	Eyebrowed Thrush	LC
Turdus hortulorum	Gray-backed Thrush	LC
Zoothera monticola	Long-billed Thrush	LC
Prunella collaris	Alpine Accentor	LC
Prunella atrogularis	Black-throated Accentor	LC
Prunella fulvescens	Brown Accentor	LC
Aegithina lafresnayei	Great Iora	LC
Prunella himalayana	Himalayan Accentor	LC
Monticola cinclorhynchus	Blue-capped Rock-Thrush	LC
Monticola rufiventris	Chestnut-bellied Rock-Thrush	LC
Zoothera marginata	Dark-sided Thrush	LC
Myophonus insularis	Formosan Whistling-Thrush	LC
Hemixos castanonotus	Chestnut Bulbul	LC
Aegithina tiphia	Common Iora	LC
Regulus goodfellowi	Flamecrest	LC
Regulus regulus	Goldcrest	LC
Chloropsis aurifrons	Golden-fronted Leafbird	LC
Iole propinqua	Gray-eyed Bulbul	LC
Bombycilla japonica	Japanese Waxwing	NT
Hypsipetes leucocephalus	Black Bulbul	LC
Chloropsis cochinchinensis	Blue-winged Leafbird	LC
Ixos amaurotis	Brown-eared Bulbul	LC
Pericrocotus divaricatus	Ashy Minivet	LC
Hemipus picatus	Bar-winged Flycatcher-shrike	LC
Pericrocotus cantonensis	Brown-rumped Minivet	LC
Spizixos semitorques	Collared Finchbill	LC
Spizixos canifrons	Crested Finchbill	LC
Pycnonotus melanicterus	Black-crested Bulbul	LC
Pycnonotus atriceps	Black-headed Bulbul	LC
Pycnonotus xanthorrhous	Brown-breasted Bulbul	LC
Pycnonotus flavescens	Flavescent Bulbul	LC
Pycnonotus sinensis	Light-vented Bulbul	LC
