# Supplementary material for: A GIS-based policy support tool to determine national responsibilities and priorities for biodiversity conservation
Source: PLoS One. 2020 Dec 3;15(12):e0243135. doi: 10.1371/journal.pone.0243135 (PMC7714368; doi:10.1371/journal.pone.0243135)
Supplement: S5 File — (ZIP) [file pone.0243135.s005.zip]

Archive with 3 entries (2 files):
- ArcGIS-NRA-Tool-addin.txt
- __MACOSX/
- __MACOSX/._ArcGIS-NRA-Tool-addin.txt
