# Supplementary material for: A GIS-based policy support tool to determine national responsibilities and priorities for biodiversity conservation
Source: PLoS One. 2020 Dec 3;15(12):e0243135. doi: 10.1371/journal.pone.0243135 (PMC7714368; doi:10.1371/journal.pone.0243135)
Supplement: S5 File — (ZIP) [file pone.0243135.s005.zip › ArcGIS-NRA-Tool-addin.txt]

The compiled ArcGIS plugin for the National Responsibility Assessment Tool can be downloaded directly from:

https://sourceforge.net/projects/arcgis-nra-tool/

The C# code for rogram revision, further development or improvement is available from:

https://sourceforge.net/p/arcgis-nra-tool/code/ci/main/tree/

The Closed Source runtime software developer kits (SDKs) and frameworks necessary to link them against the code can not be provided via the above mentioned links. They are available for developers from the following sources:

ESRI ArcGIS runtime SDK for .NET; 2020 [cited 2020 February 5]. Available from: https://developers.arcgis.com/net/

ESRI ArcObjects SDK; 2020 [cited 2020 February 5]. Available from: https://desktop.arcgis.com/en/system-requirements/latest/arcobjects-sdk-system-requirements.htm

Microsoft C# Documentation; 2020 [cited 2020 February 5]. Available from: https://docs.microsoft.com/en-gb/dotnet/csharp/

Microsoft Visual Studio Documentation; 2020 [cited 2020 February 5]. Available from: https://visualstudio.microsoft.com/

Microsoft .NET framework; 2020 [cited 2020 February 5]. Available from: https://en.wikipedia.org/wiki/.NET_Framework
