# Supplementary material for: A GIS-based policy support tool to determine national responsibilities and priorities for biodiversity conservation
Source: PLoS One. 2020 Dec 3;15(12):e0243135. doi: 10.1371/journal.pone.0243135 (PMC7714368; doi:10.1371/journal.pone.0243135)
Supplement: S1 Data — (ODS) [file pone.0243135.s006.ods]

## Sheet: GEnZ_-_Polygon_Count-Approach
S1 Data for:
Authors: Yu-Pin Lin, Dirk S. Schmeller¶, Tzung-Su Ding, Yung Chieh Wang, Wan-Yu Lien, Klaus Henle, Reinhard A. Klenke
Title: A GIS-based policy support tool to determine national responsibilities and priorities for biodiversity conservation
Journal: PLoS ONE
Analysis results saved from the NRA-Tool
Analysis Approach: Polygon Count with Global Environmental Zones
		Global Distribution			Regional Distribution		National Responsibility			Conservation Priority					Red List Status
CNTRY_NAME	CONTINENT	Wide	Local	Regional	Low	High	very high / high	medium	basic	Class 1	Class 2	Class 3	Class 4	SCORE	Extinct in	Critically	Endangered	Vulnerable	Near Threa	Least Conc	Data Defic	Not Evalua
Afghanistan	Asia	250	2	6	230	28	0	28	32	0	0	0	76	327	0	0	0	9	8	241	0	0
Armenia	Asia	250	2	6	237	21	0	21	12	0	0	0	50	295	0	0	0	9	8	241	0	0
Azerbaijan	Asia	250	2	6	232	26	0	26	9	0	0	0	52	302	0	0	0	9	8	241	0	0
Bahrain	Asia	250	2	6	252	6	0	6	0	0	0	0	23	253	0	0	0	9	8	241	0	0
Bangladesh	Asia	250	2	6	205	53	0	53	36	0	0	0	104	381	0	0	0	9	8	241	0	0
Bhutan	Asia	250	2	6	140	118	0	118	22	0	0	1	154	496	0	0	0	9	8	241	0	0
British Indian Ocean Territory	Asia	250	2	6	258	0	0	0	0	0	0	0	17	241	0	0	0	9	8	241	0	0
Brunei	Asia	250	2	6	234	24	1	23	12	0	0	1	51	299	0	0	0	9	8	241	0	0
Cambodia	Asia	250	2	6	196	62	0	62	16	0	0	0	95	381	0	0	0	9	8	241	0	0
China	Asia	250	2	6	142	116	5	113	131	0	3	5	243	575	0	0	0	9	8	241	0	0
Christmas Island	Asia	250	2	6	257	1	0	1	0	0	0	0	18	243	0	0	0	9	8	241	0	0
Cyprus	Asia	250	2	6	242	16	0	16	5	0	0	0	38	278	0	0	0	9	8	241	0	0
Palestine Gaza Strip	Asia	250	2	6	242	16	0	16	4	0	0	0	37	277	0	0	0	9	8	241	0	0
Georgia	Asia	250	2	6	230	28	0	28	7	0	0	0	52	304	0	0	0	9	8	241	0	0
India	Asia	250	2	6	158	100	1	99	89	0	1	2	197	519	0	0	0	9	8	241	0	0
Indonesia	Asia	250	2	6	212	46	1	45	17	0	0	1	77	346	0	0	0	9	8	241	0	0
Iran	Asia	250	2	6	242	16	0	16	23	0	0	0	56	296	0	0	0	9	8	241	0	0
Iraq	Asia	250	2	6	251	7	0	7	23	0	0	0	47	278	0	0	0	9	8	241	0	0
Israel	Asia	250	2	6	242	16	0	16	10	0	0	0	43	283	0	0	0	9	8	241	0	0
Japan	Asia	250	2	6	228	30	0	30	10	0	0	0	55	307	0	0	0	9	8	241	0	0
Jordan	Asia	250	2	6	252	6	0	6	19	0	0	0	42	272	0	0	0	9	8	241	0	0
Kazakhstan	Asia	250	2	6	239	19	0	19	32	0	0	0	68	311	0	0	0	9	8	241	0	0
Kuwait	Asia	250	2	6	247	11	0	11	4	0	0	0	32	267	0	0	0	9	8	241	0	0
Kyrgyzstan	Asia	250	2	6	222	36	0	36	9	0	0	0	62	322	0	0	0	9	8	241	0	0
Laos	Asia	250	2	6	139	119	2	117	20	0	0	2	151	489	0	0	0	9	8	241	0	0
Lebanon	Asia	250	2	6	244	14	0	14	10	0	0	0	41	279	0	0	0	9	8	241	0	0
Malaysia	Asia	250	2	6	206	52	1	51	17	0	0	1	83	358	0	0	0	9	8	241	0	0
Maldives	Asia	250	2	6	258	0	0	0	1	0	0	0	18	242	0	0	0	9	8	241	0	0
Mongolia	Asia	250	2	6	245	13	0	13	33	0	0	0	63	300	0	0	0	9	8	241	0	0
Myanmar/Burma	Asia	250	2	6	108	150	1	150	23	0	0	4	184	557	0	0	0	9	8	241	0	0
Nepal	Asia	250	2	6	138	120	0	120	23	0	0	0	160	504	0	0	0	9	8	241	0	0
North Korea	Asia	250	2	6	223	35	0	35	9	0	0	0	59	316	0	0	0	9	8	241	0	0
Oman	Asia	250	2	6	253	5	0	5	5	0	0	0	27	256	0	0	0	9	8	241	0	0
Pakistan	Asia	250	2	6	224	34	0	34	44	0	0	0	94	351	0	0	0	9	8	241	0	0
Paracel Islands	Asia	250	2	6	258	0	0	0	0	0	0	0	17	241	0	0	0	9	8	241	0	0
Philippines	Asia	250	2	6	238	20	0	20	11	0	0	0	47	290	0	0	0	9	8	241	0	0
Qatar	Asia	250	2	6	252	6	0	6	0	0	0	0	23	253	0	0	0	9	8	241	0	0
Saudi Arabia	Asia	250	2	6	252	6	0	6	11	0	0	0	34	264	0	0	0	9	8	241	0	0
Singapore	Asia	250	2	6	227	31	0	31	2	0	0	0	50	305	0	0	0	9	8	241	0	0
South Korea	Asia	250	2	6	227	31	0	31	7	0	0	0	53	306	0	0	0	9	8	241	0	0
Spratly Islands	Asia	250	2	6	248	10	0	10	0	0	0	0	27	261	0	0	0	9	8	241	0	0
Sri Lanka	Asia	250	2	6	231	27	0	27	3	0	0	0	47	298	0	0	0	9	8	241	0	0
Syria	Asia	250	2	6	252	6	0	6	25	0	0	0	48	278	0	0	0	9	8	241	0	0
Tajikistan	Asia	250	2	6	223	35	0	35	17	0	0	0	68	326	0	0	0	9	8	241	0	0
Thailand	Asia	250	2	6	156	102	1	102	29	0	0	3	141	465	0	0	0	9	8	241	0	0
Timor-Leste	Asia	250	2	6	250	8	0	8	0	0	0	0	25	257	0	0	0	9	8	241	0	0
Turkey	Asia	250	2	6	237	21	0	21	12	0	0	0	50	295	0	0	0	9	8	241	0	0
Turkmenistan	Asia	250	2	6	239	19	0	19	19	0	0	0	55	298	0	0	0	9	8	241	0	0
United Arab Emirates	Asia	250	2	6	249	9	0	9	2	0	0	0	28	261	0	0	0	9	8	241	0	0
Uzbekistan	Asia	250	2	6	239	19	0	19	25	0	0	0	61	304	0	0	0	9	8	241	0	0
Vietnam	Asia	250	2	6	133	125	1	124	17	0	0	1	156	501	0	0	0	9	8	241	0	0
Palestine West Bank	Asia	250	2	6	240	18	0	18	5	0	0	0	40	282	0	0	0	9	8	241	0	0
Yemen	Asia	250	2	6	252	6	0	6	3	0	0	0	26	256	0	0	0	9	8	241	0	0
Papua New Guinea	Asia	250	2	6	255	3	0	3	2	0	0	0	22	249	0	0	0	9	8	241	0	0
Russian Federation	Asia	250	2	6	258	0	0	0	67	0	0	0	83	307	0	0	0	9	8	241	0	0
Taiwan	Asia	250	2	6	212	46	1	45	3	0	0	0	64	329	0	0	0	9	8	241	0	0

## Sheet: GEnZ_-_Polygon_Area-Approach
S1 Data for:
Authors: Yu-Pin Lin, Dirk S. Schmeller¶, Tzung-Su Ding, Yung Chieh Wang, Wan-Yu Lien, Klaus Henle, Reinhard A. Klenke
Title: A GIS-based policy support tool to determine national responsibilities and priorities for biodiversity conservation
Journal: PLoS ONE
Analysis results saved from the NRA-Tool
Analysis Approach: Polygon Area with Global Environmental Zones
		Global Distribution			Regional Distribution		National Responsibility			Conservation Priority					Red List Status
CNTRY_NAME	CONTINENT	Wide	Local	Regional	Low	High	very high / high	medium	basic	Class 1	Class 2	Class 3	Class 4	SCORE	Extinct in	Critically	Endangered	Vulnerable	Near Threa	Least Conc	Data Defic	Not Evalua
CNTRY_NAME	CONTINENT	Wide	Local	Regional	Low	High	very high / high	medium	basic	Class 1	Class 2	Class 3	Class 4	SCORE	Extinct in	Critically	Endangered	Vulnerable	Near Threa	Least Conc	Data Defic	Not Evalua
Afghanistan	Asia	252	1	5	229	29	0	29	31	0	0	0	76	328	0	0	0	9	8	241	0	0
Armenia	Asia	252	1	5	236	22	0	22	11	0	0	0	50	296	0	0	0	9	8	241	0	0
Azerbaijan	Asia	252	1	5	242	16	0	16	19	0	0	0	52	292	0	0	0	9	8	241	0	0
Bahrain	Asia	252	1	5	253	5	0	5	1	0	0	0	23	252	0	0	0	9	8	241	0	0
Bangladesh	Asia	252	1	5	203	55	0	55	34	0	0	0	104	383	0	0	0	9	8	241	0	0
Bhutan	Asia	252	1	5	137	121	0	121	19	0	0	1	154	499	0	0	0	9	8	241	0	0
British Indian Ocean Territory	Asia	252	1	5	258	0	0	0	0	0	0	0	17	241	0	0	0	9	8	241	0	0
Brunei	Asia	252	1	5	233	25	1	24	11	0	0	1	51	300	0	0	0	9	8	241	0	0
Cambodia	Asia	252	1	5	192	66	1	66	12	0	0	0	96	384	0	0	0	9	8	241	0	0
China	Asia	252	1	5	141	117	3	116	130	0	2	6	243	579	0	0	0	9	8	241	0	0
Christmas Island	Asia	252	1	5	257	1	0	1	0	0	0	0	18	243	0	0	0	9	8	241	0	0
Cyprus	Asia	252	1	5	242	16	0	16	5	0	0	0	38	278	0	0	0	9	8	241	0	0
Palestine Gaza Strip	Asia	252	1	5	242	16	0	16	4	0	0	0	37	277	0	0	0	9	8	241	0	0
Georgia	Asia	252	1	5	227	31	0	31	4	0	0	0	52	307	0	0	0	9	8	241	0	0
India	Asia	252	1	5	164	94	1	93	94	0	1	2	196	513	0	0	0	9	8	241	0	0
Indonesia	Asia	252	1	5	209	49	1	48	14	0	0	1	77	349	0	0	0	9	8	241	0	0
Iran	Asia	252	1	5	242	16	0	16	23	0	0	0	56	296	0	0	0	9	8	241	0	0
Iraq	Asia	252	1	5	250	8	0	8	22	0	0	0	47	279	0	0	0	9	8	241	0	0
Israel	Asia	252	1	5	242	16	0	16	10	0	0	0	43	283	0	0	0	9	8	241	0	0
Japan	Asia	252	1	5	228	30	0	30	10	0	0	0	55	307	0	0	0	9	8	241	0	0
Jordan	Asia	252	1	5	252	6	0	6	19	0	0	0	42	272	0	0	0	9	8	241	0	0
Kazakhstan	Asia	252	1	5	239	19	0	19	32	0	0	0	68	311	0	0	0	9	8	241	0	0
Kuwait	Asia	252	1	5	247	11	0	11	4	0	0	0	32	267	0	0	0	9	8	241	0	0
Kyrgyzstan	Asia	252	1	5	221	37	0	37	8	0	0	0	62	323	0	0	0	9	8	241	0	0
Laos	Asia	252	1	5	138	120	1	119	19	0	0	2	151	493	0	0	0	9	8	241	0	0
Lebanon	Asia	252	1	5	244	14	0	14	10	0	0	0	41	279	0	0	0	9	8	241	0	0
Malaysia	Asia	252	1	5	204	54	2	52	16	0	0	2	83	358	0	0	0	9	8	241	0	0
Maldives	Asia	252	1	5	258	0	0	0	1	0	0	0	18	242	0	0	0	9	8	241	0	0
Mongolia	Asia	252	1	5	244	14	0	14	32	0	0	0	63	301	0	0	0	9	8	241	0	0
Myanmar/Burma	Asia	252	1	5	105	153	1	152	21	0	0	4	184	559	0	0	0	9	8	241	0	0
Nepal	Asia	252	1	5	138	120	0	120	23	0	0	0	160	504	0	0	0	9	8	241	0	0
North Korea	Asia	252	1	5	222	36	0	36	8	0	0	0	59	317	0	0	0	9	8	241	0	0
Oman	Asia	252	1	5	253	5	0	5	5	0	0	0	27	256	0	0	0	9	8	241	0	0
Pakistan	Asia	252	1	5	229	29	0	29	49	0	0	0	94	346	0	0	0	9	8	241	0	0
Paracel Islands	Asia	252	1	5	258	0	0	0	0	0	0	0	17	241	0	0	0	9	8	241	0	0
Philippines	Asia	252	1	5	238	20	0	20	11	0	0	0	47	290	0	0	0	9	8	241	0	0
Qatar	Asia	252	1	5	252	6	0	6	0	0	0	0	23	253	0	0	0	9	8	241	0	0
Saudi Arabia	Asia	252	1	5	252	6	0	6	11	0	0	0	34	264	0	0	0	9	8	241	0	0
Singapore	Asia	252	1	5	227	31	0	31	2	0	0	0	50	305	0	0	0	9	8	241	0	0
South Korea	Asia	252	1	5	227	31	0	31	7	0	0	0	53	306	0	0	0	9	8	241	0	0
Spratly Islands	Asia	252	1	5	253	5	0	5	5	0	0	0	27	256	0	0	0	9	8	241	0	0
Sri Lanka	Asia	252	1	5	231	27	0	27	3	0	0	0	47	298	0	0	0	9	8	241	0	0
Syria	Asia	252	1	5	251	7	0	7	24	0	0	0	48	279	0	0	0	9	8	241	0	0
Tajikistan	Asia	252	1	5	220	38	0	38	14	0	0	0	68	329	0	0	0	9	8	241	0	0
Thailand	Asia	252	1	5	154	104	1	104	27	0	0	3	141	467	0	0	0	9	8	241	0	0
Timor-Leste	Asia	252	1	5	250	8	0	8	0	0	0	0	25	257	0	0	0	9	8	241	0	0
Turkey	Asia	252	1	5	237	21	0	21	12	0	0	0	50	295	0	0	0	9	8	241	0	0
Turkmenistan	Asia	252	1	5	243	15	0	15	23	0	0	0	55	294	0	0	0	9	8	241	0	0
United Arab Emirates	Asia	252	1	5	249	9	0	9	2	0	0	0	28	261	0	0	0	9	8	241	0	0
Uzbekistan	Asia	252	1	5	238	20	0	20	24	0	0	0	61	305	0	0	0	9	8	241	0	0
Vietnam	Asia	252	1	5	132	126	1	125	16	0	0	2	155	502	0	0	0	9	8	241	0	0
Palestine West Bank	Asia	252	1	5	240	18	0	18	5	0	0	0	40	282	0	0	0	9	8	241	0	0
Yemen	Asia	252	1	5	252	6	0	6	3	0	0	0	26	256	0	0	0	9	8	241	0	0
Papua New Guinea	Asia	252	1	5	255	3	0	3	2	0	0	0	22	249	0	0	0	9	8	241	0	0
Russian Federation	Asia	252	1	5	258	0	0	0	67	0	0	0	83	307	0	0	0	9	8	241	0	0
Taiwan	Asia	252	1	5	212	46	1	45	3	0	0	0	64	329	0	0	0	9	8	241	0	0
