# Supplementary material for: A GIS-based policy support tool to determine national responsibilities and priorities for biodiversity conservation
Source: PLoS One. 2020 Dec 3;15(12):e0243135. doi: 10.1371/journal.pone.0243135 (PMC7714368; doi:10.1371/journal.pone.0243135)
Supplement: S2 Data — (ODS) [file pone.0243135.s007.ods]

## Sheet: Comparison_PC-A_vs__PA-A
S2 Data for:
Authors: Yu-Pin Lin, Dirk S. Schmeller¶, Tzung-Su Ding, Yung Chieh Wang, Wan-Yu Lien, Klaus Henle, Reinhard A. Klenke
Title: A GIS-based policy support tool to determine national responsibilities and priorities for biodiversity conservation
Journal: PLoS ONE
Comparison of results for countries having medium national responsibility for at least one out of 258 species studied
Polygon Count-Approach (PC-A)				Polygon Area-Approach (PA-A)					Comparison
Quartile	Country	Number of Species			Country	Number of Species			Country PC-A = Country PA-A		Number of Species PA-A - (minus) Number of Species PC-A
75-100%	Myanmar/Burma	150			Myanmar/Burma	152			TRUE		2
	Vietnam	124			Vietnam	125			TRUE		1
	Nepal	120			Bhutan	121			FALSE		1
	Bhutan	118			Nepal	120			FALSE		2
	Laos	117			Laos	119			TRUE		2
	China	113			China	116			TRUE		3
	Thailand	102			Thailand	104			TRUE		2
	India	99			India	93			TRUE		-6
	Cambodia	62			Cambodia	66			TRUE		4
	Bangladesh	53			Bangladesh	55			TRUE		2
	Malaysia	51			Malaysia	52			TRUE		1
	Indonesia	45			Indonesia	48			TRUE		3
	Taiwan	45			Taiwan	45			TRUE		0
50-75%	Kyrgyzstan	36			Tajikistan	38			FALSE		2
	North Korea	35			Kyrgyzstan	37			FALSE		2
	Tajikistan	35			North Korea	36			FALSE		1
	Pakistan	34			Georgia	31			FALSE		-3
	Singapore	31			Singapore	31			TRUE		0
	South Korea	31			South Korea	31			TRUE		0
	Japan	30			Japan	30			TRUE		0
	Afghanistan	28			Afghanistan	29			TRUE		1
	Georgia	28			Pakistan	29			FALSE		1
	Sri Lanka	27			Sri Lanka	27			TRUE		0
	Azerbaijan	26			Brunei	24			FALSE		-2
	Brunei	23			Armenia	22			FALSE		-1
25-50%	Armenia	21			Turkey	21			FALSE		0
	Turkey	21			Philippines	20			FALSE		-1
	Philippines	20			Uzbekistan	20			FALSE		0
	Kazakhstan	19			Kazakhstan	19			TRUE		0
	Turkmenistan	19			Palestine	18			FALSE		-1
	Uzbekistan	19			Azerbaijan	16			FALSE		-3
	Palestine	18			Cyprus	16			FALSE		-2
	Cyprus	16			Iran	16			FALSE		0
	Iran	16			Israel	16			FALSE		0
	Israel	16			Palestine	16			FALSE		0
	Palestine	16			Turkmenistan	15			FALSE		-1
	Lebanon	14			Lebanon	14			TRUE		0
	Mongolia	13			Mongolia	14			TRUE		1
	Kuwait	11			Kuwait	11			TRUE		0
0-25%	Spratly Islands	10			United Arab Emirates	9			FALSE		-1
	United Arab Emirates	9			Iraq	8			FALSE		-1
	Timor-Leste	8			Timor-Leste	8			TRUE		0
	Iraq	7			Syria	7			FALSE		0
	Bahrain	6			Jordan	6			FALSE		0
	Jordan	6			Qatar	6			FALSE		0
	Qatar	6			Saudi Arabia	6			FALSE		0
	Saudi Arabia	6			Yemen	6			FALSE		0
	Syria	6			Bahrain	5			FALSE		-1
	Yemen	6			Oman	5			FALSE		-1
	Oman	5			Spratly Islands	5			FALSE		0
	Papua New Guinea	3			Papua New Guinea	3			TRUE		0
	Christmas Island	1			Christmas Island	1			TRUE		0
	Statistics
	Parameter	Value			Parameter	Value		Parameter	Value		Parameter	Value
	average	36.17			average	36.31		sum_true	0		average	0.13
	sd	38.12			sd	38.73		sum_false	0		SD	1.65
	median	21			median	20.5		sum	0
	min	1			min	1		%_true	#DIV/0!		min	-6
	max	150			max	152					25%-Quartile	-0.25
	25%-Quartile	10.75			25%-Quartile	10.5		0-25%-Q-true	0		median	0
	75%-Quartile	38.25			75%-Quartile	39.75		0-25%-Q-false	0		75%-Quartile	1
								sum	0		max	4
								0-25%_false	#DIV/0!
								25-50%-Q-true	0
								25-50%-Q-false	0
								sum	0
								25-50%_false	#DIV/0!
								50-75%-Q-true	0
								50-75%-Q-false	#NAME?
								sum	#NAME?
								50-75%-false	#NAME?
								75-100%-Q-true	0
								75-100%-Q-false	0
								sum	0
								75-100%_false	#DIV/0!
